# Supplementary material for: The suitability of biotypes Q and B of Bemisia tabaci (Gennadius) (Hemiptera: Aleyrodidae) at different nymphal instars as hosts for Encarsia formosa Gahan (Hymenoptera: Aphelinidae)
Source: PeerJ. 2016 Apr 18;4:e1863. doi: 10.7717/peerj.1863 (PMC4841230; doi:10.7717/peerj.1863)
Supplement: Data S1 [file peerj-04-1863-s001.xls]

## Sheet: Parasitism rate of E. formosa 
Parasitism rate of E. formosa on B. tabaci B(%)	1st	2nd	3rd	4th		Parasitism rate of E. formosa on B. tabaci Q (%)	1st	2nd	3rd	4th
	25.9259	36	59.0909	57.8947			0	35.1351	28.5714	5.55556
	25	31.8182	46.1538	46.1538			27.2727	25.641	15.625	37.037
	23.8095	31.25	41.6667	33.3333			5.55556	31.4286	33.3333	13.3333
	22.7273	29.6296	38.8889	29.0323			8.57143	36.1111	31.25	13.7931
	19.0476	29.1667	36.6667	24.1379			10.2941	33.3333	29.7297	14.2857
	17.1429	27.5862	36.6667	22.7273			12.5	25	15.1515	6.25
	11.5385	26.6667	35.7143	22.5806			10	25.8065	18.75	13.0435
	11.1111	26.3158	34.2857	22.5806			5.26316	29.5455	15.3846	26.6667
	10.5263	25	33.3333	21.0526			6.06061	35.1351	17.0732	24
	8.33333	20	30	20.6897			4.16667	38.2353	16.6667	24
	7.6087	18.9189	28.5714	19.4444			11.3636	18.75	36.3636	36.8421
	7.04225	18.4211	26.6667	18.9189			11.1111	19.3548	30	8.82353
	6.97674	18.1818	26.6667	17.6471			20.4545	28.125	12.2449	4.34783
	6.38298	16.129	25	17.1429			20.5128	32.2581	31.6239	10.3448
	1.63934	13.0435	23.3333	16.6667			14.8148	33.3333	15.625	10.7143
	1.51515	11.3208	22.7273	15.7895			26.087	18.75	15.7895	31.5789
	1.40845	11.1111	21.0526	15.3846			18.5185	28.5714	23.3333	40
	0	10.8108	18.9189	12.9032			2.17391	16.6667	26.6667	27.7778
		10	17.6471	12.5			0	6.66667	21.2121	36.3636
				8				16.6667	15.1515	27.2727
								6.66667	25
								16.6667	13.3333
	B(MEAN)	B(SD)	B(n)	B(SE)			Q(MEAN)	Q(SD)	Q(n)	Q(SE)
N1	11.5409	8.67897	18	2.04565		N1	11.3011	8.18194	19	1.87707
N2	21.6511	8.24354	19	1.8912		N2	25.3567	9.17802	22	1.95676
N3	31.7395	10.3224	19	2.36811		N3	22.1763	7.5698	22	1.61389
N4	22.729	11.6661	20	2.60861		N4	20.6015	11.8531	20	2.65043

## Sheet: Host-feeding rate of E. formosa
Host-feeding rate of E. formosa on B. tabaci B(%)	1st	2nd	3rd	4th		Host-feeding rate of E. formosa on B. tabaci Q(%)	1st	2nd	3rd	4th
	7.69231	6.66667	6.66667	0			4.25532	5.40541	7.14286	6.66667
	5.26316	10	5.26316	2			4.54545	13.7989	6.89655	3.22581
	3.7037	4.54545	4.7619	0			7.69231	8.57143	5.40541	6.66667
	4.34783	3.44828	7.14286	3.33333			6.25	2.77778	3.125	10.3448
	4	6.25	3.33333	3.44828			11.6279	3.7037	9.09091	10
	4.54545	2.63158	5.40541	2.94118			9.84876	2.77778	3.125	4
	7.69231	5.26316	5.88235	7.69231			10	3.22581	5.40541	3.22581
	8.33333	2.7027	5.88235	5.26316			3.33333	2.85714	7.30055	5.40541
	4.7619	3.22581	4.54545	6.45161			6.06061	4.54545	4.16667	7.30055
	9.52381	3.7037	0	5.55556			8.33333	8.10811	10.7143	4.16667
	6.66667	5.40541	0	5.40541			4.54545	11.7647	5.88235
	3.57143	4.34783		6.45161			6.81818	12.9032	2.5641
	5.26316	4		3.57143			11.1111	6.45161	12.1951
	5.26316	5.55556					10.8696	7.14286	6.66667
	12.8571	3.44828					4.87805	9.375	6.66667
	10						11.1111	7.69231	4.08163
	10						2.5641	3.22581	4.2735
	12.5							3.125	9.375
	7.84314							14.8148	8.10811
	9.09091							6.25	7.89474
	7.04225							5.71429	6.66667
	8.13953
	6.66667
	7.14286
	6.38298
	6.66667
	6.52174
	5.6338
	B(MEAN)	B(SD)	B(n)	B(SE)			Q(MEAN)	Q(SD)	Q(n)	Q(SE)
N1	7.03985	2.43104	28	0.459423		N1	7.28498	3.02975	17	0.734824
N2	4.74629	1.91012	15	0.493191		N2	6.86815	3.82486	21	0.834654
N3	4.44395	2.42488	11	0.731128		N3	6.51177	2.53275	21	0.552692
N4	4.00876	2.41	13	0.668413		N4	6.10024	2.59196	10	0.81965

## Sheet: Emergence rate of E. formosa
Emergence rate of E. formosa on B. tabaci B(%)	1st	2nd	3rd	4th		Emergence rate of E. formosa on B. tabaci Q(%)	1st	2nd	3rd	4th
	80	100	90.9091	100			83.3333	92.3077	87.5	100
	50	100	75	100			77.7778	100	100	90
	100	100	88.8889	83.3333			66.6667	90.9091	66.6667	75
	100	100	92.3077	91.6667			92.8571	100	100	100
	90	100	100	100			62.5	88.8889	100	75
	66.6667	83.3333	100	100			66.6667	100	100	100
	60	100	100	80			91.6667	100	90.9091	100
	80	66.6667	100	100			90	89.4737	80	100
	71.4286	87.5	100	100			75	92.3077	100	100
	87.5	85.7143	100	100			92.8571	100	66.6667	85.7143
	75	100	87.5	85.7143			85.7143	100	90.9091	66.6667
	92.8571	75	75	66.6667			88.8889	100	100	100
	66.6667	90	90	75			66.6667	66.6667	71.4286	66.6667
	87.5	100	100	88.8889			71.4286	92.3077	100	100
	85.7143	85.7143	100	100			66.6667	83.3333	100	66.6667
	88.8889	80	87.5	71.4286			50	88.8889	77.7778	100
	57.1429	85.7143	100	85.7143			83.3333	93.3333	80
	91.6667		80				71.4286	83.3333	100
								90	100
									85.7143
	B(MEAN)	B(SD)	B(n)	B(SE)			Q(MEAN)	Q(SD)	Q(n)	Q(SE)
N1	79.5018	14.7481	18	3.47615		N1	76.8585	12.4078	17	3.00933
N2	90.5672	10.5172	17	2.55079		N2	92.1974	8.40718	19	1.92874
N3	92.617	8.90014	18	2.09778		N3	89.8786	12.1593	21	2.65339
N4	89.9066	11.4548	17	2.77819		N4	89.1071	14.1161	18	3.32719

## Sheet: Developmental time of E.formosa
Developmental time of E. formosa on B. tabaci B(days)	1st	2nd	3rd	4th		Developmental time of E. formosa on B. tabaci Q(days)	1st	2nd	3rd	4th
	21.5	17.5	18.1	15.63			18	16.08	16	14.44
	21.17	16.91	18.33	16.27			16.22	16.9	16.5	14.67
	21.5	18.5	17.87	17.8			16.33	16.4	15	13
	22.14	16	17.67	18			17.54	17.62	14.6	15.33
	21	17	18.33	18.14			17	19.13	16.55	13.5
	21.89	19.33	18	17.71			21	17.89	16.2	18
	21.4	18.13	18	18.25			17.73	16.75	18.1	15
	19.75	18.4	17.17	17			18.5	15.88	17.75	15.67
	21.83	17	18.5	18.17			17.38	16.75	17.83	16.33
	20.43	17.6	16.86	16.5			17.67	17.15	17.5	13.33
	20.67	18.43	18.17	16.5			18	16.85	16.7	16.5
	22	19	18	16.5			17.75	17.64	18.16	16
	20.83	18.38	17.44	17.67			20	17.33	16.71	14.5
	20.54	18.25	18.22	15			17	17.42	17.2	15
	22	17.33	15.5	17.71			17.5	16.83	16.16	14
	22	19	15	15.6			19	18.4	17.43	14.67
	21.86	17	15	17.33			17.75	16.25	18.5	15.88
	20.15	17.43	15				19	16.8	17.76
	22	15.78	15				20	16.43	14.25
		17.67					21	18	14.5
		17.56						17	15.33
		18.4						18	15.33
	B(MEAN)	B(SD)	B(n)	B(SE)			Q(MEAN)	Q(SD)	Q(n)	Q(SE)
N1	21.2979	0.725807	19	0.166511		N1	18.2185	1.38422	20	0.309521
N2	17.7545	0.926461	22	0.197522		N2	17.1591	0.799064	22	0.170361
N3	17.1663	1.3339	19	0.306019		N3	16.5482	1.28621	22	0.27422
N4	17.0459	1.01615	17	0.246453		N4	15.0482	1.27798	17	0.309956

## Sheet: Longevity of E. formosa
Longevity of E. formosa on B. tabaci B(days)	1st	2nd	3rd	4th		Longevity of E. formosa on B. tabaci Q(days)	1st	2nd	3rd	4th
	2.13	3.33	6	4.25			2.33	4.33	3	4
	2.67	5	4	3			4	3.6	3	4
	3.43	2.5	3	4.75			2	4.5	3	3
	2	2	3	6			3	4	4	4
	2.6	3	3	6			3	3	3	5.5
	2.5	2.88	4	3			1	3.5	3	2
	2.25	2	4	4			1	2.43	2.8	6
	1	2	5	3			3	2	3	3
	3.5	2.5	4	5.2			3	3	2.8	3
	2.2	4.5	6	4			4	3	2.5	3
	2	2.5	3	6			2	3.5	2.5	4
	2.33	3	4.75	5			2	2	4	5
	2.33	4.5	5	6			2	2	2.67	3
	3.09	2.5	4	3.33			1	3.5	7	3
	3	3.33	3	6			2	5	6	3
	1.5	2.5	5.2	3			2	3	5	5
	1.25	4.33	3	4			3	5	5	6
	2	4.5	4	5			1		4	4
	2	2.14	3	4					6	5
	3	2.5	4	3					6	4
			5						5	5
	B(MEAN)	B(SD)	B(n)	B(SE)			Q(MEAN)	Q(SD)	Q(n)	Q(SE)
N1	2.339	0.66464	20	0.148618		N1	2.29611	0.955807	18	0.225286
N2	3.0755	0.969989	20	0.216896		N2	3.37412	0.970644	17	0.235416
N3	4.09286	1.167	19	0.267728		N3	3.96524	1.39863	21	0.305207
N4	4.4265	0.995526	21	0.217242		N4	4.02381	1.12335	21	0.245134

## Sheet: The body length of B. tabaci
The body length of B. tabaci B (mm)	1st	2nd	3rd	4th		The body length of B. tabaci Q (mm)	1st	2nd	3rd	4th
	0.227	0.357	0.539	0.653			0.218	0.365	0.572	0.662
	0.217	0.355	0.537	0.65			0.216	0.342	0.454	0.627
	0.208	0.354	0.532	0.642			0.212	0.277	0.441	0.618
	0.207	0.353	0.506	0.641			0.21	0.274	0.422	0.613
	0.207	0.352	0.504	0.641			0.205	0.266	0.421	0.608
	0.206	0.35	0.502	0.616			0.204	0.263	0.42	0.607
	0.205	0.35	0.5	0.599			0.201	0.261	0.42	0.604
	0.2	0.341	0.491	0.597			0.201	0.259	0.419	0.603
	0.2	0.338	0.484	0.59			0.196	0.258	0.419	0.601
	0.199	0.333	0.482	0.58			0.192	0.258	0.413	0.6
	0.188	0.319	0.482	0.578			0.188	0.249	0.413	0.598
	0.187	0.319	0.472	0.574			0.183	0.248	0.411	0.588
	0.18	0.314	0.471	0.573			0.182	0.239	0.41	0.587
	0.18	0.299	0.471	0.572			0.178	0.237	0.409	0.581
	0.178	0.294	0.469	0.572			0.177	0.237	0.409	0.571
	0.177	0.285	0.469	0.557			0.174	0.218	0.407	0.564
	0.176	0.262	0.467				0.171	0.216	0.405	0.56
	0.175	0.254	0.466				0.17	0.212	0.404	0.551
	0.174	0.254	0.454				0.162	0.21	0.401	0.546
		0.243	0.444				0.157		0.4	0.531
			0.436						0.397	0.53
									0.39	0.529
									0.386	0.521
	B(MEAN)	B(SD)	B(n)	B(SE)			Q(MEAN)	Q(SD)	Q(n)	Q(SE)
N1	0.194263	0.0160203	19	0.0036753		N1	0.18985	0.0183052	20	0.00409317
N2	0.3163	0.038871	20	0.00869183		N2	0.257316	0.0397353	19	0.0091159
N3	0.484667	0.0282831	21	0.00617188		N3	0.419261	0.0364395	23	0.00759816
N4	0.602187	0.0330963	16	0.00827407		N4	0.582609	0.0362588	23	0.00756049

## Sheet: The body width of B. tabaci
The body width of B. tabaci B (mm)	1st	2nd	3rd	4th		The body width of B. tabaci Q (mm)	1st	2nd	3rd	4th
	0.135	0.209	0.311	0.461			0.133	0.221	0.395	0.473
	0.114	0.196	0.365	0.413			0.127	0.213	0.269	0.398
	0.123	0.206	0.352	0.429			0.126	0.167	0.293	0.465
	0.119	0.204	0.357	0.426			0.119	0.164	0.283	0.395
	0.117	0.191	0.299	0.437			0.12	0.14	0.26	0.394
	0.111	0.194	0.308	0.429			0.093	0.161	0.251	0.378
	0.117	0.237	0.318	0.37			0.09	0.151	0.254	0.412
	0.105	0.211	0.296	0.345			0.101	0.154	0.264	0.416
	0.105	0.224	0.326	0.383			0.114	0.163	0.262	0.359
	0.102	0.201	0.272	0.352			0.105	0.149	0.263	0.443
	0.108	0.179	0.299	0.4			0.099	0.133	0.273	0.372
	0.091	0.183	0.3	0.377			0.098	0.149	0.241	0.353
	0.107	0.179	0.285	0.366			0.076	0.153	0.276	0.392
	0.099	0.2	0.329	0.36			0.104	0.161	0.249	0.355
	0.091	0.174	0.315	0.375			0.09	0.116	0.251	0.359
	0.099	0.178	0.339	0.361			0.101	0.133	0.258	0.401
	0.099	0.153	0.324				0.099	0.127	0.235	0.341
	0.11	0.137	0.332				0.103	0.126	0.257	0.362
	0.085	0.133	0.351				0.074	0.119	0.25	0.376
		0.141	0.304				0.091		0.256	0.298
			0.303						0.24	0.337
									0.257	0.36
									0.246	0.298
	B(MEAN)	B(SD)	B(n)	B(SE)			Q(MEAN)	Q(SD)	Q(n)	Q(SE)
N1	0.107211	0.0122001	19	0.00279889		N1	0.10315	0.0160469	20	0.00358819
N2	0.1865	0.0282536	20	0.00631769		N2	0.152632	0.0275907	19	0.00632974
N3	0.318333	0.0246421	21	0.00537735		N3	0.264478	0.031591	23	0.00658717
N4	0.39275	0.0353318	16	0.00883294		N4	0.37987	0.0443922	23	0.00925641
